# Supplementary material for: The Effect of Knee Extension Limitation on Lumbar Intervertebral Disc Compression Force During Walking: A 3D Musculoskeletal Analysis
Source: Sensors (Basel). 2025 Oct 27;25(21):6605. doi: 10.3390/s25216605 (PMC12610010; doi:10.3390/s25216605)
Supplement: Supplementary file 1 [file sensors-25-06605-s001.zip]

Archive with 1 entries (1 files):
- sensors-3928562-supplementary.xlsx
