# Supplementary material for: The Effect of Knee Extension Limitation on Lumbar Intervertebral Disc Compression Force During Walking: A 3D Musculoskeletal Analysis
Source: Sensors (Basel). 2025 Oct 27;25(21):6605. doi: 10.3390/s25216605 (PMC12610010; doi:10.3390/s25216605)
Supplement: Supplementary file 1 [file sensors-25-06605-s001.zip › sensors-3928562-supplementary.xlsx]

## Sheet: Sheet1
Item No.	Subitem	Section/Item	Recommendation (STROBE)	Manuscript location	Reported	Notes
1		Title & Abstract	Indicate the study design in the title or abstract; provide an informative and balanced summary of what was done and found.	Title; Abstract (p.1)	Yes
2		Background/Rationale	Explain the scientific background and rationale for the investigation being reported.	Introduction (p.2, para 1–2)	Yes
3		Objectives	State specific objectives, including any prespecified hypotheses.	Introduction – Hypothesis (p.3)	Yes
4		Study design	Present key elements of study design early in the paper.	Methods – Study design (p.3)	Yes	STROBE adherence stated
5		Setting	Describe the setting, locations, and relevant dates, including periods of recruitment and data collection.	Methods – Setting (p.3)	Yes
6		Participants	Give the eligibility criteria, and the sources and methods of selection of participants.	Methods – Participants (p.3–4)	Yes
7		Variables	Clearly define all outcomes, exposures, predictors, potential confounders, and effect modifiers.	Methods – Variables (p.4–5)	Yes
8		Data sources/Measurement	For each variable of interest, give sources of data and details of methods of assessment (measurement).	Methods – Plug-in Gait full-body; AnyBody modelling (p.4–5)	Yes
9		Bias	Describe any efforts to address potential sources of bias.	Methods – Single-trial rationale; speed-adjusted ANCOVA (p.4)	Yes
10		Study size	Explain how the study size was arrived at.	Methods – Statistics (p.6)	Yes	Detectable-effect statement
11		Quantitative variables	Explain how quantitative variables were handled in the analyses; describe groupings, if applicable.	Methods – Statistics (≥10° threshold; ≥5° sensitivity) (p.5–6)	Yes
12	a	Statistical methods	Describe all statistical methods, including those used to control for confounding.	Methods – Statistics (Hedges’ g; Holm) (p.4–6)	Yes
12	b	Statistical methods	Describe any methods used to examine subgroups and interactions.	Methods – Statistics (group comparison; upper-lumbar focus) (p.4–6)	Yes	Upper-lumbar hypothesis tested
12	c	Statistical methods	Explain how missing data were addressed.	Methods – Statistics (p.6)	Yes	State if no missing for key variables
12	d	Statistical methods	If applicable, describe analytical methods taking account of sampling strategy.	Methods – Statistics (p.4–6)	N/A	Convenience sample; single-center
12	e	Statistical methods	Describe any sensitivity analyses.	Methods – Statistics (≥5° sensitivity) (p.5–6); Results (p.8)	Yes
13	a	Participants	Report numbers of individuals at each stage.	Results – Participants (p.7)	Yes
13	b	Participants	Give reasons for non-participation at each stage.	Results – Participants (p.7)	Yes	If none, state none
13	c	Participants	Consider use of a flow diagram.	Figure (if applicable)	N/A	Small cohort
14	a	Descriptive data	Give characteristics of study participants and information on exposures and potential confounders.	Results – Participant characteristics (p.7–8)	Yes
14	b	Descriptive data	Indicate number of participants with missing data for each variable of interest.	Results – Participant characteristics (p.7–8)	Yes	State if none
15		Outcome data	Report numbers of outcome events or summary measures.	Results – Disc compression outcomes (p.8)	Yes
16	a	Main results	Provide unadjusted estimates and, if applicable, confounder-adjusted estimates and their precision; make clear which confounders were adjusted for and why.	Results – Effect sizes; speed-adjusted ANCOVA (p.8)	Yes	Speed as covariate
16	b	Main results	Report category boundaries when continuous variables were categorized.	Methods – Statistics (≥10°; ≥5°) (p.5–6)	Yes
16	c	Main results	Consider translating relative risk into absolute risk for a meaningful time period.	Not applicable (cross-sectional biomechanics)	N/A	No risk translation
17		Other analyses	Report other analyses done (e.g., subgroup analyses, sensitivity analyses).	Results – Sensitivity (≥5°) (p.8)	Yes
18		Key results	Summarize key results with reference to study objectives.	Discussion – Key results (p.10)	Yes
19		Limitations	Discuss limitations of the study, considering sources of potential bias or imprecision (and direction/magnitude).	Discussion – Limitations (scaling; power; external validity) (p.11–12)	Yes
20		Interpretation	Give a cautious overall interpretation of results considering objectives, limitations, multiplicity of analyses, results from similar studies, and other relevant evidence.	Discussion – Interpretation (p.10–12)	Yes
21		Generalisability	Discuss the generalisability (external validity) of the study results.	Discussion – External validity (p.12)	Yes
22		Funding	Give the source of funding and the role of the funders for the present study.	Funding statement (end)	Yes
